# Supplementary material for: Reliability and validity of the RS14 in orphaned and separated adolescents and youths in western Kenya
Source: PLoS One. 2020 Nov 24;15(11):e0241699. doi: 10.1371/journal.pone.0241699 (PMC7685429; doi:10.1371/journal.pone.0241699)
Supplement: S1 Data — This is the dataset used in the investigation of the reliability and validity of the RS14 in orphaned and separated adolescents and youths in western Kenya. (XLSX) [file pone.0241699.s001.xlsx]

## Sheet: Sheet1
Sex	age	R01	R02	R03	R04	R05	R06	R07	R08	R09	R10	R11	R12	R13	R14	resilience	depressionyouth	depressionadult	socialsupport
M	13	7	7	5	7	5	7	7	7	7	5	2	7	7	7	87	0		5
M	14	7	1	1	1	1	7	1	7	6	6	1	6	7	7	59	0		4.66667
F	16	6	2	6	6	3	6	5	6	5	6	5	5	6	6	73	1		5
M	14	1	5	5	5	2	1	2	2	2	2	2	2	2	2	35	0		5
M	16	6	6	2	6	2	6	2	6	6	6	6	6	6	6	72	0		5
F	16	6	5	5	2	5	6	2	6	6	6	2	3	7	6	67	0		4.08333
M	16	5	6	6	6	5	7	5	7	7	7	7	7	7	7	89	0		4.5
F	14	6	5	5	5	5	5	1	6	5	6	5	5	6	5	70	3		3.91667
F	15	6	6	6	6	6	6	6	6	6	6	6	6	6	6	84	1		5
F	14	6	6	5	6	2	6	2	6	6	5	5	5	6	6	72	3		4.75
F	15	7	7	7	7	7	7	7	7	7	7	7	7	7	7	98	0		5
F	15	7	7	7	7	2	7	7	7	7	6	6	5	7	6	88	0		5
F	17	6	6	2	6	2	7	6	6	5	6	2	6	7	6	73	4		4.91667
M	17	3	5	3	7	3	6	3	6	5	5	2	3	6	6	63	0		4
F	16	5	5	1	7	2	6	2	6	5	3	1	2	7	5	57	3		4.08333
F	17	7	7	1	7	1	7	3	7	7	5	1	1	7	7	68	0		5
F	16	6	6	5	6	6	6	6	6	6	6	5	5	6	6	81	1		4.75
M	19	7	7	7	7	7	7	7	7	7	7	7	7	7	7	98		0	5
M	17	1	1	4	6	5	6	6	6	6	7	7	7	7	7	76		0	4.91667
F	12	1	1	5	5	1	1	5	1	5	5	2	1	1	1	35	2		5
M	11	6	7	7	6	7	7	2	7	7	6	7	6	7	7	89	1		5
M	12	6	6	6	6	2	6	2	6	2	6	6	2	6	2	64	1		4.66667
M	18	6	6	1	2	1	7	7	6	5	1	7	5	7	7	68		1	4.83333
M	19	3	4	3	6	4	6	5	3	3	3	5	3	6	3	57		2	3.41667
M	21	6	7	7	7	5	7	7	7	7	7	7	7	7	7	95		0	5
F	18	6	6	6	6	6	6	6	6	6	6	6	6	7	7	86		0	4.83333
M	19	6	2	2	2	2	6	2	7	6	2	6	6	7	6	62		0	4.16667
M	16	6	5	5	3	6	6	5	6	6	5	5	5	6	6	75	0		4.08333
M	18	6	5	6	7	7	7	6	7	7	7	1	7	7	7	87		0	5
F	18	7	7	7	7	7	7	1	1	1	6	7	7	7	7	79		12	5
M	18	5	6	3	7	7	7	7	7	7	5	7	5	7	5	85		2	4.58333
M	21	1	6	6	7	5	1	6	7	6	6	5	5	7	7	75		8	4.91667
F	18	5	6	6	7	6	7	7	7	7	6	1	6	7	5	83		7	3.5
F	17	6	7	1	6	5	7	7	7	7	7	7	7	7	7	88	0		5
F	20	5	6	6	6	6	6	6	7	7	7	7	7	7	7	90		1	4.91667
F	20	6	6	7	7	7	7	6	7	5	2	6	5	7	7	85		8	5
F	19	6	2	1	2	1	6	6	6	6	6	6	6	6	6	66		0	5
F	18	6	6	6	6	6	6	6	6	6	6	1	3	7	7	78		4	4.58333
F	19	6	6	6	6	6	6	1	6	6	1	1	1	1	6	59		0	5
M	19	6	1	6	7	5	7	1	6	6	6	6	7	7	6	77		0	4.41667
F	19	5	6	6	6	4	6	6	6	6	6	6	5	6	6	80		1	4.75
F	20	6	3	6	6	6	6	6	6	6	6	1	6	6	6	76		0	4.91667
F	22	5	5	3	3	3	6	3	6	5	3	6	5	6	6	65		14	4.41667
F	19	5	5	6	5	3	7	1	6	6	7	5	5	7	6	74		10	4.58333
F	21	6	1	1	7	6	7	4	7	6	7	7	4	7	4	74		10	3.58333
F	18	6	6	6	6	6	7	7	7	6	6	7	6	7	7	90		9	3.33333
F	18	1	1	5	1	3	1	1	1	1	1	5	5	1	1	28		4	4
F	13	3	3	5	3	3	1	1	7	5	3	1	1	5	5	46	3		4.83333
F	10	6	6	6	6	6	6	2	6	5	6	6	6	3	3	73	0		4.25
M	14	5	6	5	6	6	6	6	6	6	6	5	5	6	5	79	0		3.91667
M	16	6	6	1	6	6	7	7	6	7	6	6	7	7	6	84	3		4.16667
M	10	5	5	6	7	5	7	5	7	5	5	7	4	7	5	80	2		4.5
M	11	5	2	5	6	6	7	2	7	5	6	6	6	7	6	76			3.91667
M	12	1	1	2	7	2	1	1	7	7	7	7	4	7	7	61	7
F	11	7	7	1	7	4	7	7	7	7	7	7	7	7	7	89	1		4.33333
F	12	6	6	6	2	6	6	2	6	6	6	6	2	6	6	72	0		4.66667
F	14	4	2	2	6	2	6	5	5	6	7	7	1	6	2	61	9		2.66667
M	15	7	4	4	7	5	7	7	7	7	7	7	5	7	7	88	0		4.16667
M	14	6	5	6	6	6	7	2	6	5	7	7	1	7	6	77	0		4.16667
M	11	4	4	3	1	1	1	1	6	1	6	6	2	1	6	43	1		3.58333
M	12	5	2	5	6	7	7	1	5	1	3	6	3	1	6	58
M	15	2	2	2	2	2	1	2	6	6	6	2	6	6	1	46
M	12	2	1	5	1	1	1	1	1	2	1	2	2	1	1	22	4		3.75
M	12	3	1	4	4	2	6	6	6	6	6	6	6	6	6	68	2
M	11	2	1	1	1	1	1	1	1	1	2	2	2	2	2	20	0		5
M	13	6	2	1	6	6	6	6	6	6	6	6	6	6	6	75	1		3.91667
M	13	1	7	7	7	6	7	6	6	6	6	6	6	6	6	83			5
F	12	7	7	3	5	2	2	1	7	1	6	3	3	7	6	60	3		4.58333
F	11	1	1	1	1	1	1	1	1	1	1	2	2	1	1	16	3		5
M	10	5	7	3	1	6	2	2	1	3	1	3	1	5	1	41	3		4.08333
F	16	6	6	2	6	6	6	6	6	6	6	2	6	6	6	76	0		3
F	17	7	5	7	7	5	7	7	7	7	7	5	5	7	5	88	0		4.66667
M	13	4	6	4	6	4	6	6	6	5	4	4	4	7	6	72			4.58333
F	11	2	7	2	6	7	7	6	6	6	6	6	1	6	6	74	0		4.66667
M	14	6	6	2	6	6	6	6	6	6	2	2	6	6	6	72	0		4
M	15	1	6	6	6	6	6	6	6	6	6	6	6	6	6	79	1
M	16	6	6	5	2	6	2	6	6	2	6	7	5	6	6	71	0		4.25
M	15	4	1	4	1	1	1	1	1	1	1	1	1	1	1	20	0		3.16667
F	17	7	7	7	7	7	7	7	7	7	7	1	7	7	7	92	2		4.66667
M	13	6	6	6	7	6	6	6	6	6	6	6	6	6	2	81	3		4.66667
F	11	7	7	4	7	2	7	7	5	5	7	5	5	7	7	82	1
M	12	6	6	6	6	6	6	6	6	6	2	6	6	6	6	80	3		3.75
M	15	6	2	6	7	5	7	5	7	7	5	5	5	7	5	79	2		3.41667
M	16	6	6	6	6	5	6	6	6	6	6	6	6	6	6	83	0		5
M	20	3	2	2	7	2	2	2	2	3	5	2	2	7	3	44		10
F	16	7	7	5	7	6	7	6	7	6	7	2	5	7	7	86	0		4.58333
F	16	1	1	7	7	7	7	2	7	7	7	1	1	7	7	69	1		4.33333
F	18	7	7	6	2	5	7	6	7	5	5	7	5	7	7	83		1	4.58333
M	17	7	5	6	7	6	7	7	7	7	7	7	7	7	6	93	1		4.41667
M	19	6	1	1	6	6	6	7	7	6	6	3	6	6	5	72		4	4.83333
F	20	7	7	7	7	5	7	7	7	7	7	7	7	7	7	96		6	4.83333
M	18	7	5	2	7	7	6	6	7	6	7	7	7	6	6	86		2	4
F	18	5	5	3	7	5	5	7	5	5	7	7	5	7	5	78	2		3.91667
M	19	6	6	4	6	6	6	6	6	6	6	7	5	7	6	83		0	4.5
M	19	7	7	6	7	7	7	7	7	7	7	7	7	7	7	97		5	5
M	13	6	1	1	1	1	1	1	6	5	6	5	5	7	6	52	2		5
F	11	1	6	6	6	6	6	6	6	6	6	6	6	6	6	79	2		4.58333
F	11	7	7	6	7	2	6	6	6	6	7	6	7	7	7	87	0		5
F	14	1	5	3	5	6	3	5	6	6	6	6	6	7	7	72	1		3.33333
F	15	1	7	7	7	7	7	7	7	7	7	7	6	6	7	90	0		5
F	17	3	5	5	5	3	1	3	1	3	3	3	3	1	3	42	3		4.41667
M	17	1	7	1	7	7	6	1	6	6	7	2	6	6	6	69	1		4.75
F	20	7	7	7	7	6	7	7	7	7	7	7	6	7	7	96		0	5
M	17	7	7	5	6	6	7	7	7	6	7	7	7	7	7	93	0
M	17	6	6	5	6	6	6	6	6	6	6	6	6	6	6	83			4.91667
F	11	2	6	5	2	5	4	6	6	5	6	3	5	6	4	65	0		4.75
F	14	7	4	4	7	6	6	7	7	6	6	6	6	7	7	86	1		4.83333
M	14	5	3	2	5	5	5	5	6	6	7	7	5	7	7	75	0		4.58333
F	16	7	7	7	7	7	7	7	7	7	7	7	7	7	7	98	0		5
M	17	7	7	2	2	6	7	5	7	7	7	7	6	7	7	84	0
M	17	5	2	4	6	6	5	5	5	5	5	5	5	6	5	69	2		4.66667
F	12	1	1	1	6	1	1	1	6	6	5	1	1	6	6	43	4
F	17	6	6	6	6	6	6	6	6	6	6	6	6	6	6	84	1		5
M	20	7	6	6	7	6	7	7	7	6	6	7	7	7	7	93		1	5
M	19	6	6	6	6	6	6	6	6	6	6	6	6	6	6	84		4	4.83333
F	21	7	7	7	7	5	7	5	7	5	5	7	7	7	5	88		0	5
M	22	6	6	6	7	6	7	6	7	6	6	6	7	7	7	90		1	5
F	18	5	5	2	6	1	6	5	6	3	5	3	6	6	2	61	8
F	18	6	6	6	6	6	6	6	6	6	6	6	6	6	6	84		0	5
M	16	7	7	1	7	7	7	7	7	7	7	7	7	7	7	92	7
F	14	6	6	6	6	6	6	6	6	6	6	6	6	6	6	84	0		4.91667
F	14	7	7	7	7	7	7	7	7	7	7	4	7	7	7	95	1		5
M	15	6	3	4	1	5	6	5	6	6	6	5	4	6	5	68	1
F	16	2	5	4	3	5	7	7	7	7	5	7	4	5	7	75	13		4.08333
F	17	2	6	2	2	4	4	4	6	6	6	6	4	6	6	64			4.83333
M	17	5	5	5	7	5	6	5	5	6	6	5	5	6	5	76	3
M	16	7	7	7	7	7	7	7	7	7	7	1	7	7	7	92	0
F	18	6	5	2	2	3	6	6	6	3	6	6	5	6	6	68		18	4.16667
M	18	6	6	6	6	6	7	7	6	6	6	6	6	6	6	86	2		4.25
F	17	5	5	5	7	5	7	5	5	5	3	5	3	7	5	72	2		2.75
M	12	1	6	6	6	6	1	6	7	6	7	7	6	6	7	78	0		4.66667
M	12	4	2	2	2	2	2	2	2	2	6	6	4	2	2	40	3		3
M	13	7	7	6	7	7	7	7	7	2	7	1	6	7	7	85			5
M	13	6	6	6	6	6	6	6	6	6	6	2	6	6	6	80	6		4.83333
F	13	7	6	6	7	6	7	6	6	6	2	6	6	7	7	85	0		5
M	11	7	1	1	6	6	6	2	6	6	6	2	6	6	7	68	3		4.08333
F	11	7	6	6	6	6	7	7	7	6	7	7	4	6	7	89	3		5
F	14	5	5	5	5	2	7	5	5	5	5	5	7	5	7	73	10		4.66667
F	11	7	7	5	7	7	1	7	7	7	5	7	6	7	7	87	0		4.16667
F	15	4	6	4	4	4	4	6	6	6	6	4	4	6	6	70			4.33333
F	14	2	1	6	1	3	2	3	2	1	5	6	6	1	5	44	6		3
F	11	2	4	4	5	4	4	1	5	4	3	1	3	6	4	50	2		3.33333
M	11	1	5	5	1	5	1	6	7	7	7	6	5	6	5	67	5		4.41667
F	15	7	6	5	7	7	6	7	7	7	7	7	6	7	7	93	1		4.83333
M	11	1	5	5	2	5	5	4	6	6	6	6	2	7	3	63	1		4.75
F	21	7	7	7	7	7	7	7	7	7	7	7	7	7	7	98		15	1
F	18	6	6	6	6	6	6	6	6	6	6	6	6	6	6	84		0
M	20	6	2	2	6	2	6	2	6	6	6	6	6	6	6	68		0	4.66667
M	20	6	6	6	6	5	6	7	7	6	6	2	7	7	7	84		0	5
M	17	1	1	1	1	2	6	2	6	6	2	2	6	7	7	50	2		4.58333
F	19	6	6	6	6	6	6	6	6	6	6	6	6	6	6	84		5	4.83333
F	17	5	5	5	6	6	6	6	6	6	5	5	6	6	6	79	1		4.16667
F	21	3	1	1	3	1	6	1	5	5	5	5	3	6	5	50		15	2.5
F	22	7	7	5	7	7	7	6	1	6	6	6	6	6	6	83			5
F	22	3	3	3	2	2	1	2	7	7	7	7	4	7	7	62		5	3.83333
F	18	6	6	1	6	6	6	6	6	6	6	1	6	7	7	76		3	4.91667
M	13	7	7	7	2	7	6	2	7	7	7	2	7	7	7	82	2		4.66667
F	16	1	6	6	6	6	6	6	6	6	6	2	6	6	6	75	6		4.83333
F	15	4	2	2	2	2	6	2	6	6	6	6	6	6	6	62	0		4.83333
F	12	1	2	5	4	2	3	2	4	4	4	4	4	1	7	47	3
F	14	6	1	2	6	1	6	2	6	6	7	1	7	7	7	65	2		5
F	14	6	2	2	6	2	6	2	6	6	6	2	2	6	2	56	0		3.75
M	13	1	3	7	7	3	3	7	3	4	7	7	7	7	7	73	13
M	18	6	6	6	6	6	6	6	6	6	6	6	7	6	6	85		9	4.08333
F	19	6	6	6	6	6	6	6	6	6	6	6	6	6	6	84		0	5
M	17	5	2	2	2	2	7	5	6	6	6	6	6	6	6	67	0
M	19	6	2	1	6	3	6	1	6	6	6	6	6	6	6	67		0	5
F	16	7	7	5	5	5	7	7	7	5	7	7	7	7	7	90	0		4.75
M	16	1	1	2	2	2	2	2	1	1	1	2	2	2	2	23	1		5
F	18	7	1	6	7	6	7	6	7	7	7	5	7	7	7	87		1	4.83333
F	19	1	5	5	5	1	7	5	7	5	7	7	7	7	7	76		3	4.41667
F	21	7	5	7	7	7	7	7	7	7	7	7	7	7	7	96		6	4.75
F	20	6	6	1	6	6	6	7	7	7	7	7	7	7	7	87		3	3.41667
F	12	7	7	7	7	1	7	7	7	1	7	1	5	7	7	78	5		4.33333
F	15	6	6	6	6	2	7	6	7	2	6	7	6	7	6	80	0		4.75
M	14	6	6	6	2	6	6	6	6	6	6	2	6	6	6	76	1		4.83333
M	12	4	2	7	7	2	2	4	7	2	2	2	2	2	2	47	3		3.08333
M	13	2	2	2	2	2	3	2	6	3	3	1	7	7	7	49	1
F	10	2	2	2	2	2	2	2	2	2	2	2	2	2	2	28			3
M	13	2	1	1	1	1	1	1	6	2	1	1	1	6	1	26	0		4.58333
F	13	7	1	1	1	1	7	1	7	7	7	1	1	4	7	53	1		5
M	10	3	3	3	3	3	7	1	6	3	6	6	1	5	6	56	1		5
F	11	5	6	5	3	5	3	5	6	3	2	5	5	5	3	61	0		3
F	13	3	3	4	4	2	2	2	2	2	2	2	2	2	2	34	3		5
F	12	6	6	7	3	6	6	2	7	6	6	2	7	7	6	77	0		4.75
F	11	3	7	7	7	3	7	7	7	4	7	7	7	7	7	87	1		3.5
F	12	6	2	6	6	6	6	6	6	6	6	6	2	6	6	76	3		4.16667
M	18	6	6	6	6	6	6	6	6	7	6	6	6	6	6	85		3
M	20	7	7	7	7	7	7	3	1	1	1	1	1	7	7	64		0	5
M	16	2	7	1	7	7	7	7	7	7	7	7	7	7	7	87	0		4.66667
M	18	6	6	2	1	2	1	1	1	6	2	1	1	1	1	32		0	5
M	19	6	6	6	6	6	6	6	6	6	6	6	6	6	6	84		0	5
M	21	6	7	6	6	5	7	7	7	7	6	7	7	7	7	92		3	4.83333
M	17	6	7	6	6	6	6	7	6	7	7	1	7	6	7	85	0		4.33333
M	18	5	5	1	5	7	7	5	5	5	5	5	5	7	5	72		5	4.33333
M	18	6	1	6	6	7	6	1	6	3	1	1	7	7	7	65		1	4.66667
M	18	1	1	5	1	1	1	1	1	1	1	1	1	1	1	18		13	4.25
M	18	6	6	6	6	2	6	6	6	6	6	6	6	6	6	80		7	5
M	16	6	6	6	6	6	6	6	6	6	6	6	6	6	6	84	1		5
F	15	6	6	6	6	6	6	6	6	6	6	5	4	6	5	80	7		3
F	19	5	5	5	5	3	3	5	3	3	3	3	3	3	3	52		0	5
F	17	7	1	1	7	1	7	7	7	6	6	6	6	7	7	76	3		5
F	19	7	7	7	7	7	7	5	5	5	7	5	7	7	7	90		8	3.58333
F	17	6	7	7	7	7	7	7	7	7	7	7	7	5	7	95	3		4.5
F	18	6	7	4	6	6	7	6	7	7	7	7	7	7	7	91		4	5
F	19	6	7	6	7	7	7	7	7	7	7	7	7	7	7	96		0	5
F	21	6	4	6	1	7	7	7	5	6	7	7	5	7	6	81		10	4.41667
F	22	7	7	7	1	2	7	1	7	7	7	1	1	7	1	63		9	5
F	20	6	7	7	7	7	7	2	7	7	7	7	7	7	7	92		9	5
F	17	4	6	6	6	3	6	6	6	6	6	6	5	6	6	78	0		4.91667
F	20	7	7	6	7	7	7	7	7	6	7	6	7	7	7	95		1
F	20	5	1	3	1	3	7	6	5	1	1	1	1	1	1	37		18	4.16667
F	17	7	7	7	7	7	7	2	7	7	7	7	7	7	7	93	9		3.5
F	19	6	3	1	7	3	7	1	7	7	7	3	6	7	6	71		6	4.75
F	19	5	6	7	6	6	6	6	6	6	6	6	6	6	6	84		8	3.66667
F	17	1	6	6	7	7	7	7	6	7	7	7	7	7	7	89	8		3.66667
F	19	5	5	5	1	1	5	5	5	5	5	5	5	5	5	62		2	4.83333
M	17	6	6	7	6	6	7	7	7	7	6	7	4	7	7	90		3	4.75
M	19	1	5	2	5	2	5	5	5	5	5	5	5	5	5	60		1	4.58333
M	19	3	3	3	7	3	7	5	7	6	7	5	7	7	7	77		9	5
F	17	6	1	2	2	6	7	7	7	6	6	6	4	6	6	72	3		4.91667
F	19	6	6	6	2	6	6	3	6	6	6	6	6	6	6	77		5	5
F	20	3	3	5	1	1	7	5	7	7	5	5	1	7	7	64		7	4.58333
F	15	5	3	2	2	2	2	2	6	6	6	5	2	6	5	54	2		4.83333
M	16	6	7	6	6	6	6	6	6	6	6	7	7	7	7	89	0		5
M	16	6	6	2	2	2	7	7	6	6	2	6	6	6	6	70	2		5
M	17	6	7	3	1	3	7	6	6	6	6	2	3	7	7	70	2		4.41667
M	14	2	6	2	6	2	6	2	6	6	2	2	6	6	6	60	2
M	14	6	6	6	2	2	6	6	6	6	2	2	2	6	6	64	0		5
M	13	1	7	7	7	7	7	7	7	7	2	2	2	7	7	77	0		4.91667
F	11	5	1	4	1	2	7	2	6	6	6	6	6	6	6	64	1		4.83333
F	14	3	5	2	7	3	7	3	7	3	1	4	1	7	6	59	2
F	14	6	6	2	2	5	6	2	6	6	2	2	6	6	6	63	5		4.5
F	14	1	7	1	1	1	7	1	7	7	7	3	5	7	5	60	0		4.08333
F	15	5	5	5	6	5	5	5	6	5	5	5	5	6	6	74	0		4.5
F	15	5	6	2	6	2	6	6	6	6	6	6	6	6	6	75	2		4.58333
F	15	7	7	1	7	7	7	6	6	6	6	7	6	6	7	86	2		5
F	14	1	6	1	1	1	7	1	1	6	1	1	1	6	6	40	2		4.66667
F	15	3	1	2	2	2	1	2	2	2	3	3	3	1	3	30	6		4.41667
F	16	1	2	2	1	2	7	5	7	5	5	6	5	7	5	60	5		4
M	14	7	7	6	1	7	1	2	7	7	7	1	7	7	7	74	0		5
M	17	7	7	7	7	7	7	7	7	7	7	7	7	7	7	98	3		4.5
M	16	6	7	7	7	5	6	5	5	7	6	6	3	7	5	82	0		4.75
M	15	6	3	3	6	1	4	2	4	6	6	2	4	4	3	54	1		3.16667
F	15	6	2	2	6	6	6	2	6	1	6	2	6	6	6	63	0		4.75
M	14	6	1	1	6	6	6	1	6	6	1	1	6	7	5	59	0
M	12	6	5	2	5	5	5	6	7	7	7	3	5	5	7	75	0		4.58333
M	12	1	6	2	6	6	6	6	6	4	6	6	6	4	6	71	1
M	12	7	4	4	6	6	6	6	6	6	4	6	4	7	1	73	0		5
F	12	6	6	2	2	2	2	2	6	6	2	2	6	6	6	56			4.91667
M	13	6	6	6	6	6	7	6	6	5	7	7	6	6	6	86	0		5
M	15	6	6	6	6	2	2	2	6	6	6	2	2	6	6	64	1		4.75
M	10	4	7	1	7	7	7	1	7	7	7	7	1	7	7	77	0		4.66667
M	11	6	5	6	6	5	6	6	7	7	7	6	6	6	6	85	3		5
F	11	4	5	4	2	4	4	4	6	4	4	1	4	6	4	56	8
M	12	2	2	5	2	2	2	2	2	2	3	6	3	4	3	40	0		2.83333
F	10	6	1	2	6	2	6	2	6	6	6	2	6	6	2	59	5		4.75
M	10	4	4	2	3	2	3	6	6	6	2	3	3	3	2	49	2
M	11	7	7	7	7	6	7	6	7	7	7	7	6	7	7	95	0		5
M	10	6	6	6	6	6	6	6	6	6	6	6	6	7	6	85	0		5
M	11	6	7	5	6	6	5	3	7	6	6	2	4	7	6	76	0		4.33333
F	12	1	7	1	1	7	6	6	7	1	6	1	6	6	6	62	1		5
F	14	1	4	4	2	4	4	4	1	5	1	1	5	1	1	38	1		5
M	10	6	6	6	6	5	3	2	3	6	5	2	1	6	6	63	1		4.25
F	11	4	4	4	4	4	4	4	4	4	4	4	4	2	2	52	2		3.33333
F	10	7	7	7	7	7	7	7	7	7	7	7	7	7	7	98	0		4.41667
M	14	6	6	2	6	6	6	6	6	6	6	6	5	7	6	80	1		4.75
M	13	7	7	1	7	7	7	7	7	7	7	7	7	7	7	92	1		4.5
M	14	7	1	5	1	1	1	1	1	1	5	1	1	1	1	28	0		4.16667
M	12	2	1	1	1	1	1	1	1	1	1	1	1	1	1	15	6
M	10	7	1	1	5	1	7	1	6	6	5	5	6	6	6	63			3.75
M	23	3	1	2	3	6	6	7	7	6	7	7	6	6	7	74		1	4.33333
F	15	3	5	5	5	5	5	5	5	5	5	5	5	3	5	66	0		4.58333
M	20	5	5	5	7	5	5	5	7	5	7	5	5	6	5	77		2	4
F	18	5	6	5	6	2	6	6	6	6	6	6	6	6	6	78		9
F	16	1	3	2	2	2	1	2	1	1	1	2	5	5	5	33	0		4.83333
F	13	1	1	3	2	5	1	1	1	5	3	1	5	1	1	31	1		4.33333
F	17	5	1	5	7	3	5	5	5	5	5	7	5	7	5	70	2		4.66667
F	11	1	6	6	6	6	6	6	6	5	6	2	6	6	6	74	0		4.91667
M	14	7	7	4	4	4	4	7	7	7	7	7	7	7	7	86	2		4.33333
M	20	7	7	7	7	7	7	7	7	7	7	7	7	7	7	98		16	5
M	23	2	6	2	6	2	6	6	6	6	6	6	2	6	6	68		5	2.66667
M	13	5	7	7	1	7	6	6	6	6	6	2	6	2	6	73	0		4.41667
M	10	4	2	6	3	4	6	5	3	1	3	3	5	1	2	48	2		2.66667
M	16	6	2	6	2	6	6	6	6	6	6	6	6	6	6	76	2		4.83333
F	20	6	6	6	6	5	5	6	6	6	6	6	6	6	6	82		2	4.66667
F	19	6	1	1	6	5	5	5	7	6	5	6	1	7	7	68		3	5
F	17	6	6	2	1	6	6	2	6	6	2	2	6	6	6	63	0		4.66667
M	11	1	1	4	1	2	1	1	1	1	1	2	2	1	1	20	2		5
F	19	2	2	2	6	6	6	2	6	6	6	2	2	6	6	60		0	5
F	16	6	2	2	1	2	1	1	7	4	3	2	5	7	7	50	5		4.5
F	21	2	7	6	7	7	7	7	7	7	7	7	7	7	7	92		3	4.25
F	18	5	7	3	7	7	7	7	7	7	6	1	4	6	6	80		13	3.83333
F	15	6	6	7	7	3	7	7	7	5	7	7	7	7	6	89	1		4.83333
M	11	2	6	2	2	2	2	6	6	2	6	2	2	6	2	48	5		3.83333
F	22	7	2	1	1	2	1	2	1	2	3	3	2	1	3	31		8
F	19	6	6	4	1	2	1	6	6	1	6	2	7	7	6	61		6	4.25
F	14	5	4	6	6	5	2	2	3	3	7	5	2	2	6	58			2.75
F	12	1	1	1	1	1	1	1	1	1	1	7	1	7	1	26	0		4.33333
F	15	7	7	7	7	7	7	7	7	7	7	7	7	7	7	98	3		4.33333
M	20	5	5	3	3	5	1	7	7	7	7	5	6	7	6	74		6	3.83333
F	20	5	1	1	1	3	1	1	1	3	1	1	3	1	1	24		24	3.16667
F	16	6	5	5	6	4	7	7	7	7	6	6	7	7	6	86	11		1.83333
F	24	6	3	3	5	2	5	6	6	6	6	4	5	6	6	69		9
M	20	6	6	1	1	3	6	5	7	5	5	5	6	7	7	70		4	4.41667
F	19	6	6	6	6	6	6	6	6	6	6	6	6	6	6	84		5	5
M	17	5	5	1	1	5	1	5	1	5	1	1	1	1	1	34	0		4
F	12	7	6	1	7	2	7	7	7	7	7	7	7	7	7	86	0
M	21	6	6	6	6	6	6	6	7	6	6	6	6	7	7	87		0	5
M	20	6	5	2	6	6	6	6	6	6	6	2	6	6	6	75		3	4.75
M	19	5	5	5	6	6	6	3	6	5	2	3	5	7	6	70		0	4
F	16	2	2	2	6	6	1	1	6	2	2	2	2	2	2	38	9		1.91667
M	14	7	1	2	7	7	2	1	6	6	6	6	6	6	6	69	5		3.08333
M	19	6	2	2	6	6	2	2	6	6	6	2	2	6	6	60		0	4.83333
F	22	6	6	2	6	6	6	2	6	6	6	2	6	6	6	72		2	5
M	14	7	6	6	6	6	6	2	6	6	6	6	6	6	6	81	0		4.25
M	13	7	6	6	6	6	6	6	6	6	6	6	6	6	6	85	2		5
F	22	4	4	4	4	3	4	4	6	4	3	3	4	3	3	53		1	3.08333
F	15	4	4	6	2	3	4	4	4	4	3	3	4	4	3	52	4		3.16667
F	15	1	5	5	1	1	5	7	7	5	7	7	7	7	5	70	4		4.91667
M	19	6	6	6	7	6	6	6	7	6	6	6	6	6	6	86		4	4.33333
M	19	6	6	6	7	5	7	7	7	7	7	1	6	7	7	86		4	4.41667
M	16	1	6	5	7	4	6	7	7	7	7	7	5	7	7	83	1		5
F	14	6	6	6	6	7	6	6	6	5	6	5	5	6	5	81	5		4
F	19	6	6	2	6	6	6	6	6	6	7	6	6	6	6	81		3
F	19	2	2	5	2	2	5	6	6	5	5	5	2	5	6	58		12
M	17	5	5	5	6	5	6	5	6	6	6	3	5	6	5	74	1		4.33333
M	16	6	6	6	6	2	6	2	6	6	6	2	2	6	2	64	1		4.25
F	21	6	6	6	6	2	6	2	6	6	6	6	6	6	6	76		5	4.66667
F	19	6	6	1	6	6	1	1	6	6	6	1	7	7	1	61		13	5
F	17	6	2	2	6	2	6	7	7	6	6	2	6	7	6	71	1		4.83333
F	13	7	7	1	7	7	7	7	7	7	7	7	7	7	7	92	0		5
M	22	4	6	4	4	7	4	4	4	6	4	7	4	4	4	66		19	2.83333
M	16	1	4	4	4	2	6	6	6	6	6	2	6	6	6	65	9		5
F	20	1	7	7	7	7	7	7	7	7	7	7	7	7	7	92		5	5
M	14	1	3	1	3	1	3	1	3	7	1	5	3	5	7	44	5		3.91667
M	12	3	5	5	5	6	3	3	7	7	3	5	6	3	2	63	3		2.91667
F	22	7	7	7	7	7	7	5	7	7	7	7	7	7	7	96		0	4.91667
F	20	6	6	1	1	6	1	6	6	6	6	6	1	6	6	64		6	4.66667
F	23	4	3	3	3	6	5	2	4	4	4	4	4	4	7	57		3	3.58333
F	21	6	6	3	3	4	5	4	3	3	5	4	3	1	3	53
M	15	6	6	6	5	3	6	6	6	6	6	6	6	6	6	80	2		4
F	11	5	2	4	1	6	2	1	4	5	1	6	6	6	2	51	8		3.58333
F	16	6	6	6	6	6	6	6	6	6	6	6	6	6	6	84	0		5
M	14	7	2	2	2	2	2	2	2	6	6	6	6	6	6	57	7		5
F	13	3	6	6	6	6	6	6	6	6	3	2	3	3	2	64	10		3.75
F	19	4	4	2	2	2	4	2	7	1	1	1	1	7	7	45		0	4.5
F	23	5	5	2	5	5	5	1	1	5	1	1	5	5	5	51		5	4.66667
F	16	1	1	6	7	6	6	6	6	6	6	6	1	6	6	70	2		5
M	11	7	4	4	6	6	6	5	6	6	6	6	6	6	6	80	1		4.75
F	25	4	2	2	2	2	2	2	2	2	2	2	2	2	2	30		1	5
M	23	5	1	1	6	1	6	3	6	6	1	1	6	6	5	54		0	4
M	15	6	3	2	2	2	5	7	7	5	4	6	4	2	1	56	4		3.75
F	13	2	6	2	2	5	2	5	7	5	7	7	7	6	7	70	8		5
M	10	5	7	6	6	1	3	6	6	6	2	2	6	6	7	69	5		3.75
F	15	6	6	6	6	2	6	6	6	6	6	2	6	6	6	76	1		5
F	13	6	6	6	6	6	1	6	6	1	6	1	1	6	6	64	0		4.5
M	14	7	6	6	1	1	7	7	7	6	6	6	6	5	7	78	10		1
F	10	5	7	1	3	3	7	3	7	5	3	1	5	7	5	62	0		4.91667
M	24	1	1	1	1	1	1	1	1	1	1	2	1	1	1	15		3	5
F	15	6	6	6	6	6	6	6	6	6	6	6	6	6	6	84			5
F	13	5	5	2	6	6	6	2	6	6	6	1	5	7	5	68	1		4.5
F	19	2	2	2	2	2	2	6	6	6	6	2	6	6	6	56		3	4.58333
F	17	5	5	5	5	5	5	5	5	5	5	5	5	5	5	70	3		4
F	15	5	5	3	2	2	2	6	5	3	5	2	7	1	3	51	7		2.5
F	13	1	1	2	2	1	1	1	2	1	2	1	6	6	1	28	1		3.41667
F	11	5	2	2	7	2	1	6	6	6	3	2	1	1	1	45	3		1.66667
M	20	6	6	6	2	6	6	6	6	6	6	6	6	6	6	80		0	4.83333
F	18	2	6	1	7	6	6	6	6	6	5	6	6	6	6	75		2	4.08333
M	15	1	2	2	1	2	2	2	1	1	2	2	2	1	1	22	0		5
M	14	6	1	1	1	1	1	2	6	2	2	6	6	6	6	47	4		3.75
M	22	6	6	6	6	6	6	6	6	6	6	6	6	6	6	84		0	4.66667
F	22	6	6	6	6	5	6	5	6	6	5	2	6	6	6	77		5
M	17	6	5	6	6	6	6	1	6	6	6	1	6	6	6	73	2		4.91667
F	14	4	1	1	1	1	1	1	1	1	1	1	1	1	1	17	1		4.66667
F	12	1	1	1	1	1	1	1	1	1	6	6	1	7	1	30	0		4.91667
F	15	5	7	7	5	5	5	5	5	3	7	7	7	5	5	78	2		4
F	11	6	3	2	6	7	7	4	4	6	6	5	7	6	3	72	14		2.58333
F	18	1	2	2	5	1	7	1	7	1	1	1	1	7	1	38	0		3.08333
F	18	6	6	1	6	6	6	2	7	7	7	7	6	6	6	79		0	4.91667
F	17	1	6	2	6	2	6	6	6	6	6	2	6	6	6	67	0		5
F	18	2	1	1	1	1	2	1	1	1	1	3	1	1	1	18		3	2.16667
F	16	2	1	2	5	2	2	1	2	1	2	1	3	3	1	28	9		2.66667
M	12	1	4	2	1	6	6	6	6	6	1	3	6	2	2	52	4		3.08333
F	12	2	3	4	1	2	6	3	3	3	2	7	3	1	2	42	7		4.25
M	18	5	3	5	7	2	5	7	5	5	7	5	5	7	7	75		10
F	23	5	7	7	7	6	7	7	7	7	7	6	7	7	6	93		0	5
F	23	6	2	6	6	6	6	5	7	5	6	1	7	7	6	76		7	4.08333
F	21	5	1	1	2	3	2	5	1	3	3	2	5	3	2	38
M	17	5	5	3	4	4	4	1	4	4	4	6	4	3	4	55	4
M	16	5	6	6	7	3	6	7	6	6	7	3	1	6	5	74	11		3.58333
M	15	6	6	7	7	7	7	7	7	7	7	7	7	7	7	96	3		5
F	16	7	7	6	7	1	7	6	7	7	6	6	7	7	7	88	1		4.33333
F	14	6	5	5	6	3	6	6	5	6	6	6	6	6	6	78	10
F	17	1	7	5	7	5	5	3	3	3	2	3	3	1	5	53	7		3.5
F	15	2	6	1	7	1	1	5	7	5	1	7	6	7	7	63	6		3
F	10	1	3	3	1	1	1	2	7	5	3	5	3	1	7	43	0		3.75
M	17	6	6	5	6	6	6	5	7	5	5	5	6	7	6	81	1		4
F	13	3	6	3	3	6	1	2	6	6	6	2	2	6	2	54	0		4.41667
M	24	1	1	1	1	1	1	1	1	1	1	1	1	1	1	14		0	5
M	15	2	4	4	4	4	4	4	4	4	2	2	4	6	6	54	2		3.66667
M	13	1	1	6	4	7	5	7	3	6	2	6	5	7	6	66	8		3.25
F	17	2	6	2	2	2	2	2	6	6	6	2	6	6	6	56	2		4.58333
M	15	1	2	2	1	5	6	7	3	1	7	4	6	1	7	53	10		3.58333
F	24	7	7	5	7	5	6	7	7	7	6	7	6	7	5	89		6	4.83333
F	20	1	1	1	2	2	2	2	2	1	1	1	2	1	1	20		3	5
M	14	3	2	3	2	2	2	1	1	2	2	3	1	2	2	28	4		3.83333
F	21	3	6	7	3	3	7	4	3	7	1	3	3	7	7	64		17
F	16	6	6	6	6	6	6	6	6	6	6	5	5	6	5	81	8		4.16667
F	22	6	6	6	6	6	6	2	6	6	6	6	6	6	6	80		0	5
M	20	6	2	2	6	6	6	6	6	6	6	6	6	6	6	76		4	5
M	18	6	5	5	7	7	7	7	7	7	7	7	7	7	7	93		6	5
M	16	1	1	1	6	2	6	2	6	6	2	2	2	6	6	49	2		5
M	14	1	1	1	1	1	1	1	1	1	1	1	1	1	1	14	0		4.91667
M	19	6	6	2	2	2	1	6	6	6	2	2	6	1	6	54		1	3.08333
M	22	6	2	3	3	3	3	3	6	3	6	3	6	6	6	59		0	4.16667
F	20	2	2	6	6	7	7	1	7	7	7	2	7	7	7	75		0	4
M	17	1	6	1	6	6	2	2	2	6	6	2	2	2	2	46	3		5
F	13	6	6	6	6	6	6	6	6	6	6	6	6	6	6	84	2		4.75
M	18	6	6	1	6	6	6	6	6	6	6	6	4	6	6	77		6	4.58333
F	16	3	4	3	2	3	5	3	6	6	6	3	5	6	5	60	4		4.16667
F	11	5	7	7	6	7	7	6	7	7	6	7	6	7	1	86	0		4.91667
M	17	4	4	4	4	4	4	5	6	5	7	7	7	7	7	75	2		3.66667
M	14	7	6	6	6	6	6	3	6	6	6	6	6	6	6	82	2		5
M	23	6	6	6	6	6	6	6	6	6	6	2	6	6	6	80		4	5
M	23	1	1	1	4	5	4	2	1	3	4	2	6	1	6	41		8
M	17	2	3	1	2	1	1	3	2	1	6	1	1	1	2	27	1
F	18	5	5	5	6	5	6	5	6	6	6	5	5	6	5	76	1		4.25
M	14	1	1	1	1	1	1	6	6	6	6	6	1	6	6	49	0		4.5
M	23	7	2	2	7	2	2	7	7	7	7	2	7	7	7	73		0	4.58333
M	22	3	3	1	6	6	6	6	6	1	2	6	6	3	6	61		3	3.66667
F	20	3	6	5	6	6	6	1	6	6	7	6	5	7	7	77		7	3.58333
F	18	7	1	6	7	1	7	7	7	7	6	6	3	7	6	78		3	4.41667
M	14	6	6	6	6	6	6	2	7	7	1	1	6	7	7	74	2		4.58333
F	18	6	4	1	6	6	6	6	6	6	6	4	2	6	6	71		2	4.5
M	19	2	6	6	7	1	6	2	6	6	1	7	7	6	6	69		1	4.83333
F	14	6	6	6	6	6	6	6	6	6	6	6	6	6	6	84	1		4.16667
M	10	6	6	6	6	2	6	6	6	6	6	6	6	6	6	80	0		5
F	24	5	5	6	7	2	6	6	7	5	7	6	7	7	7	83		7	4.66667
M	15	6	6	6	6	6	6	6	6	6	6	6	6	6	6	84	10		2.16667
F	12	6	6	6	6	6	6	6	7	7	7	6	7	7	7	90	5		1.25
M	10	5	5	5	7	3	6	2	6	6	7	6	2	7	6	73			4.5
F	10	6	5	5	6	5	6	5	6	6	6	5	5	3	5	74	1		4.08333
M	24	1	1	1	3	3	3	3	3	1	2	3	1	3	3	31		13	4.08333
F	17	1	2	2	2	2	6	6	6	6	6	2	2	6	6	55	2		3.83333
M	11	6	3	3	7	3	6	5	5	5	3	5	5	6	3	65	0		3.16667
F	19	7	5	6	7	1	7	2	7	7	7	7	7	7	7	84		0	5
M	17	2	2	2	2	2	2	6	6	6	2	2	6	6	6	52	2		5
M	15	7	7	7	7	7	7	7	7	7	7	7	7	7	7	98	0		5
F	23	2	2	2	2	2	2	2	2	2	5	5	1	1	1	31		13	3.75
F	22	7	7	1	1	1	7	1	7	7	7	1	7	7	7	68		2	4.33333
F	14	5	4	6	7	1	5	5	6	5	7	6	5	7	6	75	0		4.58333
F	20	5	5	1	5	5	6	6	6	6	6	6	6	6	6	75		16
M	15	1	2	2	1	2	2	2	1	1	2	2	1	1	1	21	1		4.91667
M	19	5	2	6	6	2	7	2	7	3	2	2	2	7	7	60		2	4.16667
M	19	2	2	2	7	2	6	1	7	6	2	2	1	6	6	52		4
M	20	6	6	2	6	2	6	6	6	6	6	2	6	6	6	72		0	2.75
M	18	1	2	2	2	2	2	2	2	2	6	2	2	2	2	31		0	5
M	15	6	4	4	6	6	6	6	6	6	4	4	4	6	4	72	4		4.08333
F	20	6	1	6	1	6	6	6	6	6	6	1	6	6	6	69		14
M	20	6	6	6	6	6	6	1	6	6	6	6	6	6	6	79		2	5
M	17	6	2	6	6	6	6	6	6	6	6	6	6	6	6	80	1		5
M	18	2	2	2	2	2	2	2	6	6	6	6	2	6	6	52		0
M	20	6	7	7	7	7	7	7	7	7	7	7	7	7	7	97		7	5
F	21	7	7	4	7	7	7	5	7	7	6	6	2	7	7	86		3	5
F	16	6	6	5	1	1	6	7	6	7	6	2	6	7	7	73	8		4.41667
F	18	6	6	4	6	6	6	6	6	6	6	6	6	6	6	82		8	4.66667
M	19	5	5	1	6	6	6	1	6	6	6	1	6	6	6	67		8	5
M	18	6	6	6	7	6	6	6	6	6	6	6	6	6	6	85		2	4.5
F	17	6	6	2	7	5	7	2	7	6	6	2	6	7	6	75	3		4.25
F	18	5	5	5	1	5	7	1	7	7	7	1	5	7	5	68		1	4.75
F	18	5	1	4	6	7	6	7	7	5	6	4	6	7	7	78		8	3.91667
F	18	6	6	4	6	5	6	6	6	6	6	4	7	7	7	82		6	5
F	20	5	1	3	7	7	7	7	7	7	7	7	7	7	7	86		11	4.5
M	17	7	7	7	7	7	7	7	6	2	6	2	2	6	6	79	2		5
F	16	1	2	2	2	1	6	6	6	6	6	6	6	6	6	62	3		5
F	17	6	6	6	6	6	6	6	6	6	6	6	6	6	6	84	0		4.83333
M	17	6	6	2	7	2	6	6	6	2	2	2	5	6	6	64	3		4.66667
F	15	1	3	1	2	3	1	2	3	2	2	2	2	1	1	26	0		4.83333
F	15	2	2	2	2	6	7	2	6	6	6	6	6	7	7	67	1		4.91667
F	17	1	3	2	2	2	6	5	7	1	3	7	5	6	5	55	2		4.75
F	17	1	1	1	7	2	2	1	6	2	6	2	2	6	2	41	8		4.66667
F	17	7	7	5	7	4	7	7	7	7	7	1	1	7	7	81	2		4.91667
F	16	5	7	1	7	7	7	7	7	7	7	1	5	7	7	82	2		4.66667
F	17	6	4	4	5	5	6	5	6	6	5	6	6	6	6	76	1		4.66667
M	14	3	3	1	1	3	1	1	3	1	6	1	2	3	3	32	2		3.91667
F	22	6	2	3	6	6	6	6	7	6	6	6	6	7	6	79		8	4.83333
M	10	5	5	5	7	5	5	6	6	5	5	6	6	6	6	78	1		4.16667
F	15	6	6	6	6	6	6	6	6	6	6	6	6	5	6	83	6		3.83333
F	14	3	4	3	1	1	1	1	3	1	3	1	1	1	1	25	8		3.33333
F	13	1	1	1	2	2	2	2	6	2	6	2	6	6	6	45	1		4.25
M	16	6	7	6	7	7	1	7	7	7	7	1	7	7	7	84	1		4.66667
M	14	3	5	3	5	7	6	2	7	3	6	3	5	3	3	61	3		2.5
M	11	7	7	7	7	7	7	7	7	7	7	7	7	7	7	98	1		5
F	17	5	7	6	5	5	7	7	7	5	5	7	7	7	7	87	4
M	12	7	6	6	6	6	6	6	6	6	6	6	6	6	6	85	2		5
M	20	6	6	6	6	7	6	7	7	7	6	6	7	6	6	89		5	4.25
M	19	1	7	1	7	7	7	5	7	5	5	5	5	7	3	72		3	3
M	13	6	6	6	6	6	6	6	6	6	6	6	6	6	6	84	0		4.66667
F	10	6	2	6	1	4	2	3	3	5	4	7	2	4	3	52	8		3.25
M	18	6	1	1	6	6	6	6	6	6	6	1	1	6	1	59			4.58333
M	18	4	2	2	6	1	7	6	7	6	7	7	6	7	7	75	0		5
F	12	6	7	1	6	1	7	1	7	7	7	1	7	7	7	72	0		5
M	20	6	6	6	6	6	6	6	6	6	6	6	6	6	6	84		0	5
M	13	7	7	7	7	7	7	6	7	6	7	7	7	7	7	96	1		5
M	11	6	6	6	6	6	7	7	7	6	6	6	7	7	6	89	3		5
F	18	6	6	6	6	5	6	5	6	6	6	6	6	6	6	82		3	4.5
M	14	6	2	1	1	6	7	1	7	7	7	1	2	1	6	55	3
M	20	5	1	4	6	1	6	7	7	7	6	7	6	7	6	76		22	4.41667
M	22	6	1	1	6	6	6	6	6	6	6	6	6	6	6	74		4	4.33333
F	15	6	6	5	6	5	5	2	6	6	6	2	6	6	6	73	1		4.5
F	20	6	6	6	6	6	6	6	6	6	6	6	6	6	6	84		0	5
M	19	6	6	6	6	6	6	6	6	6	6	6	6	6	6	84		0	5
M	16	3	6	6	5	3	6	6	6	6	6	6	3	6	3	71			3.75
M	11	6	6	6	6	6	3	6	6	6	6	6	1	6	6	76	0		4.91667
M	16	1	2	5	5	5	5	7	1	7	5	7	5	7	7	69	1		4.58333
F	20	6	6	6	6	6	6	6	6	6	6	6	6	6	6	84		0	5
M	17	6	5	6	6	3	6	6	5	5	7	5	3	6	5	74	6		2.25
M	14	6	6	2	6	2	6	2	6	6	6	2	6	6	6	68	0
M	24	7	7	7	7	2	7	7	7	7	7	7	7	7	7	93		2	5
F	17	6	7	6	7	2	7	7	7	7	7	6	7	7	6	89	0		5
M	12	1	2	2	6	2	5	5	6	6	7	5	3	7	6	63	4		3.66667
F	23	6	6	6	6	6	1	1	1	1	6	1	1	1	1	44		2	4.58333
F	14	2	2	2	6	6	6	2	6	6	2	6	2	6	6	60	2		4.16667
M	14	6	3	6	6	6	1	3	6	1	6	6	3	1	6	60	5		4.41667
M	19	1	4	1	2	6	4	6	6	6	6	6	6	6	6	66		11
M	18	6	7	7	7	7	7	7	7	7	1	7	7	7	7	91		16	2.16667
M	17	5	1	1	6	2	3	2	2	6	2	5	2	2	6	45	8		4.08333
M	21	7	1	5	1	5	7	3	7	6	6	7	6	7	6	74		0	3.25
M	15	1	1	1	1	1	7	1	7	1	7	1	7	7	7	50	3		5
M	11	7	2	2	6	2	6	6	2	1	7	6	6	6	6	65	3		5
F	23	6	6	6	6	6	6	6	6	6	6	6	6	6	6	84		4	5
F	15	3	6	3	6	2	7	2	6	6	6	2	2	6	6	63	1		3.66667
M	14	3	3	3	1	3	3	2	1	2	1	2	3	3	2	32	7
F	18	2	2	2	2	2	2	2	2	2	2	2	2	2	2	28	8		3.91667
F	18	7	2	3	7	3	3	5	5	2	3	2	3	3	3	51	4		2
M	22	6	7	6	6	6	6	6	7	7	6	6	6	7	6	88		0	4
F	21	3	1	1	3	3	7	3	7	5	5	3	5	7	7	60		5	4.25
F	21	6	6	6	6	5	6	5	7	6	6	6	6	6	5	82		0
F	19	5	3	2	6	6	6	6	6	6	6	6	6	6	6	76		4	4.25
F	14	7	7	4	7	7	7	7	7	7	7	7	7	7	7	95	2		5
M	10	2	2	2	2	2	2	2	1	1	2	2	2	2	2	26	2		4.08333
F	15	4	1	6	4	4	4	6	7	5	2	6	5	3	4	61	7		2.91667
F	17	2	2	2	2	2	2	2	7	7	7	2	2	6	6	51	2		4.58333
F	14	7	7	7	7	1	1	1	7	7	7	1	1	1	7	62	0		5
F	12	4	1	1	6	4	2	2	6	2	5	5	3	6	3	50	4		3.33333
M	24	6	2	5	6	2	6	2	7	7	6	6	7	7	6	75		5	4.83333
F	21	7	7	7	7	7	7	7	7	7	7	7	7	7	7	98		0	4.66667
F	14	6	7	6	7	6	6	7	7	6	7	5	5	7	6	88	2		4.91667
F	18	6	1	7	7	7	7	7	7	7	1	7	7	7	7	85		0	4.91667
F	15	1	1	7	7	1	1	1	7	6	2	2	1	6	6	49	4		2.66667
M	13	1	1	3	3	1	3	2	2	1	1	1	2	1	1	23	11		4
F	14	6	6	6	2	6	6	6	6	6	6	6	6	6	6	80			5
M	12	2	7	6	1	1	3	3	6	1	1	3	6	3	2	45	4		3.08333
M	22	7	7	7	7	3	5	2	6	6	7	6	3	7	7	80		3	4.58333
F	16	5	3	3	6	6	6	2	6	5	6	2	5	6	6	67	0		4.08333
F	18	7	7	2	6	1	3	7	7	2	2	6	2	7	7	66		0	4.91667
F	16	5	6	6	6	5	5	5	6	6	6	5	5	6	6	78	2		4.5
M	20	6	6	6	6	5	6	6	6	6	6	6	6	6	6	83		2	4.16667
M	20	2	2	2	1	2	2	2	1	1	2	2	1	2	2	24		1	4.66667
M	12	1	1	1	3	2	1	1	2	6	2	6	3	1	1	31	4		4.41667
F	20	7	5	5	6	6	6	6	6	6	6	6	6	6	7	84		5	4.33333
F	17	6	7	7	7	7	7	7	7	7	7	1	7	7	7	91	2		4.66667
M	21	3	5	5	6	5	6	6	6	6	6	5	2	6	5	72		10	2.5
F	17	2	2	2	2	2	5	3	7	7	5	5	3	4	1	50	2		3.75
M	17	7	7	1	7	7	7	7	7	2	7	1	7	7	7	81	1		4.5
F	14	6	2	2	6	2	6	2	6	6	6	6	6	6	6	68	4		4.66667
M	21	6	1	3	7	5	5	7	7	5	5	5	4	7	5	72		6	4.83333
M	20	6	6	5	5	3	6	5	6	6	5	5	6	6	3	73		8	5
M	15	6	6	6	6	6	6	4	6	6	6	4	4	2	2	70	1
F	11	4	6	4	3	4	4	2	4	4	2	6	2	6	4	55	7		4
M	23	7	6	6	6	6	1	6	6	1	6	6	6	6	6	75		9
F	20	3	3	2	6	2	2	6	6	6	2	2	6	6	2	54		4	2.83333
F	15	2	6	2	6	1	1	1	6	6	6	2	2	6	6	53	11		2.5
F	13	3	1	2	3	6	7	1	5	1	6	7	7	5	5	59	6		2.83333
F	14	6	6	6	6	2	6	6	6	6	6	6	6	6	6	80	0		4.41667
F	13	5	2	2	2	2	6	5	6	2	6	5	5	6	6	60	1		4
F	11	7	1	1	7	1	7	7	7	7	6	2	6	7	7	73	3		3.66667
M	17	2	5	2	6	6	7	7	7	7	6	1	5	7	5	73	1		5
M	13	7	6	6	6	6	7	7	7	2	7	6	6	6	6	85	2
M	11	1	3	1	5	1	1	5	6	6	6	6	1	6	6	54	1		5
F	16	5	5	5	6	6	6	7	7	5	7	7	6	7	7	86	1		4.75
F	14	7	5	5	5	3	5	5	5	5	7	3	5	7	5	72	1		4.5
F	15	3	1	3	3	3	3	1	5	3	3	3	5	5	5	46	4		3.91667
F	14	1	1	2	2	1	2	2	1	1	2	2	2	1	1	21	0		5
M	10	3	7	7	4	3	6	3	5	5	6	6	6	6	6	73	0		3.33333
M	22	7	3	7	6	2	3	6	5	2	2	6	3	7	3	62		5	3.41667
F	17	1	1	1	1	1	1	1	1	1	1	1	1	1	1	14	5		4.75
M	18	4	5	6	5	6	3	4	2	5	5	5	5	2	7	64	5		2.25
F	16	6	7	3	2	3	3	2	6	6	6	6	6	6	6	68	1		4.66667
M	14	6	6	6	7	6	7	6	7	7	6	6	7	7	7	91	0		5
M	12	6	6	6	6	2	7	6	7	7	7	6	7	7	6	86	0		5
F	21	6	5	6	6	5	6	6	6	6	6	6	6	6	6	82		4	2.5
M	11	1	6	1	6	1	1	1	1	1	1	1	5	1	1	28	11		4.33333
M	17	6	2	2	2	6	7	7	7	7	6	2	7	7	7	75	0		4.33333
F	16	5	6	6	5	6	6	6	6	6	5	5	6	6	5	79	1		3.83333
F	12	6	7	3	6	5	5	5	6	6	6	2	6	2	6	71	4		4.16667
M	17	6	6	5	6	6	5	6	6	6	6	6	6	6	6	82	1		4.75
M	14	5	2	3	2	2	3	5	7	3	3	5	3	7	5	55	2		3.25
F	20	6	6	2	6	2	6	6	6	6	2	2	2	6	6	64		0	4.66667
M	18	6	6	6	6	6	6	6	6	6	6	2	6	6	6	80	2		5
M	15	7	2	2	2	6	6	2	6	6	6	2	2	6	6	61	4		4.75
F	20	6	6	2	1	6	6	1	6	6	6	1	1	6	6	60		0	5
F	18	6	7	7	7	7	7	6	7	7	7	7	6	7	7	95		4	4.41667
M	22	7	6	7	1	2	7	1	7	7	7	1	7	7	7	74		0	5
M	19	5	6	6	6	6	6	3	6	6	3	7	6	7	7	80		6	4.66667
M	16	2	2	2	2	6	6	2	5	2	5	2	2	2	2	42	1		4.25
F	15	6	1	1	1	1	1	1	6	6	1	6	6	6	6	49	2		4.75
F	13	1	6	6	6	6	6	6	6	6	6	2	6	6	6	75			5
F	10	1	1	6	6	2	6	6	6	6	6	2	6	6	6	66	6		4.66667
F	21	6	7	2	6	6	5	2	7	6	5	6	7	6	6	77		2	4
F	19	3	6	2	2	6	6	6	6	6	3	2	3	3	1	55		7	4.66667
M	23	6	2	2	6	2	2	6	6	6	2	2	7	7	6	62	1		5
F	18	1	1	1	7	1	7	1	7	7	1	2	2	7	2	47		8	5
F	16	5	2	3	5	3	3	2	7	5	4	5	5	5	1	55	5		2.16667
F	15	7	7	7	2	2	7	2	7	7	6	2	7	7	7	77	1		4
F	13	6	6	6	6	6	6	6	6	6	6	6	6	6	6	84			4
F	12	3	2	1	5	3	5	3	5	3	5	5	3	7	5	55	5		2.83333
F	19	7	1	1	7	5	7	5	7	5	5	1	5	7	7	70		0	4.41667
F	18	6	6	2	6	6	6	1	6	6	7	1	1	6	6	66		1	5
F	15	1	1	2	1	2	1	2	1	1	1	2	2	1	1	19	2		5
M	14	6	5	3	6	2	2	3	6	6	6	3	5	6	5	64	0		3.33333
F	21	3	3	4	3	5	5	6	6	5	5	7	4	5	3	64		16	3.41667
M	19	1	5	1	6	1	6	6	6	6	5	1	6	7	5	62		11	3.33333
M	16	1	1	2	1	1	2	2	1	1	1	1	1	1	2	18	2		3.58333
M	10	6	3	3	6	2	6	6	6	5	6	6	5	1	7	68	1		3
F	21	6	2	4	6	6	7	2	6	6	6	1	6	7	2	67		0	4.5
M	19	6	6	6	6	5	6	6	6	6	6	6	6	6	6	83		9	4
F	15	6	6	6	6	2	6	2	6	6	6	2	6	6	6	72	0		5
F	12	6	6	6	6	6	6	6	6	6	6	6	6	6	6	84	1		4.58333
M	21	5	4	3	1	3	2	3	3	3	3	3	3	2	4	42			3.58333
F	15	6	5	5	6	6	3	6	6	7	3	3	5	6	6	73	2		3.91667
M	15	5	6	3	7	2	6	7	1	2	6	5	2	3	5	60	3		2.91667
M	14	6	3	3	6	2	6	6	6	6	6	6	6	6	3	71	5		5
F	18	5	5	4	1	3	6	5	6	6	5	3	5	6	6	66		3	4.16667
M	18	1	1	2	1	1	1	2	1	1	1	2	2	1	1	18		0	5
M	16	1	1	1	1	1	1	2	1	1	1	2	1	1	1	16	2		4.66667
M	15	4	2	1	1	1	3	1	2	3	5	5	3	5	6	42	1		3.41667
F	11	2	1	1	7	7	1	1	7	6	6	2	6	6	7	60	0		4.66667
F	16	1	3	2	1	3	1	1	1	1	1	2	3	1	1	22	2		4.58333
F	16	6	6	6	6	6	6	6	2	6	6	2	6	6	6	76	0		5
M	14	3	7	3	3	5	5	5	5	5	5	7	3	5	5	66	3		3.08333
M	14	2	6	6	6	2	2	2	6	2	6	6	2	6	2	56	7		4.75
F	13	1	7	2	6	6	2	2	6	6	6	2	6	6	6	64	0		5
F	17	6	6	2	7	2	6	7	5	6	2	7	6	7	7	76	0		4.75
F	16	1	1	1	1	1	1	1	1	1	1	1	1	1	1	14	1		5
M	13	6	5	3	5	3	6	1	7	5	7	5	7	7	7	74	0		4.75
M	11	3	3	5	3	3	3	5	6	6	6	5	3	6	3	60	3		4.75
F	19	2	7	2	2	5	2	2	7	7	5	2	2	7	7	59		0	4.91667
M	10	5	2	2	2	5	3	5	6	5	3	6	5	5	6	60	9		3.08333
F	19	2	6	3	6	6	6	2	6	6	6	2	2	6	6	65		0	4.83333
F	17	3	3	3	3	3	3	3	3	3	3	3	3	3	3	42			4
F	14	6	6	2	6	2	6	6	7	6	6	6	4	6	6	75	2		4.33333
F	12	5	5	3	7	6	6	6	6	6	6	6	6	6	6	80	0		5
M	21	6	6	6	6	6	6	6	6	6	6	6	2	6	2	76		20	1.66667
F	16	2	1	2	7	7	2	1	7	7	1	1	1	7	7	53	8		3.33333
M	18	5	1	2	1	6	2	2	6	6	2	2	2	6	2	45		3	4.75
F	21	6	1	2	2	1	1	1	1	1	1	2	1	1	1	22		3	5
F	14	4	4	2	7	7	4	4	7	7	1	4	4	7	7	69	4		4.66667
M	12	7	6	2	7	6	7	1	7	3	3	5	3	7	6	70	4		4.5
M	23	7	7	7	6	6	6	6	6	6	6	6	6	6	6	87		0	4.75
M	10	4	4	3	1	3	4	3	1	4	4	1	4	2	3	41	4		3
M	11	1	2	2	6	2	2	2	6	2	2	2	2	6	2	39	2		4.66667
M	21	6	6	5	6	5	6	6	6	6	6	5	5	6	6	80		3	3.66667
M	20	6	4	4	1	1	1	4	4	4	4	1	4	4	4	46		1
M	19	1	1	1	1	1	1	1	1	1	1	1	1	1	1	14		0	5
F	17	6	6	6	7	2	7	6	6	7	7	7	7	7	6	87	7		5
M	14	6	6	5	6	3	6	6	5	3	5	2	3	5	7	68	5		2.25
F	24	2	6	6	6	3	6	6	6	6	6	6	3	7	6	75		0	4.83333
F	24	7	7	7	7	7	7	7	7	7	7	7	7	7	7	98		3	5
F	18	6	6	6	6	6	6	6	6	6	6	6	6	6	6	84		0	4.25
M	16	7	7	1	7	7	6	2	6	6	6	2	6	6	6	75	0		5
F	24	6	6	6	6	6	6	6	6	6	6	6	6	6	6	84		0	5
M	19	1	1	1	1	1	3	3	6	6	6	3	3	6	6	47		3	4
F	10	3	6	2	6	6	6	6	6	6	2	5	2	2	6	64	0		3.16667
F	23	5	5	4	6	7	7	7	7	5	7	7	5	5	5	82		7	3.83333
M	23	6	7	6	7	6	7	6	7	6	6	6	6	7	6	89		7	4.91667
F	21	5	2	7	7	1	7	1	1	1	1	1	3	3	1	41		7	3.58333
M	13	1	3	5	1	1	1	3	2	1	1	1	5	1	1	27	7		4.33333
F	11	6	7	6	5	3	5	2	5	7	6	2	7	7	6	74	1		4
F	10	6	4	4	6	5	4	4	4	4	6	2	4	6	4	63	0		5
M	20	6	3	2	6	6	6	1	6	6	6	2	2	6	6	64		4	3
F	18	7	7	7	6	6	7	6	7	6	7	1	6	7	7	87		1	4.91667
F	16	7	7	6	7	7	7	7	7	7	7	7	6	7	7	96	2		5
F	11	2	3	3	5	2	5	3	1	1	3	2	5	2	7	44	1		2.83333
F	13	3	2	3	5	2	2	5	6	2	2	2	5	2	2	43	6		4.25
F	14	7	7	7	7	5	5	2	7	6	6	6	6	7	6	84	0		5
M	20	1	1	6	2	2	7	6	6	6	6	6	6	7	6	68		1	4.91667
M	14	7	6	6	6	6	7	7	7	4	1	7	4	7	1	76	0		4
F	22	5	5	5	6	5	6	6	6	6	6	6	6	6	6	80		3	5
F	20	1	1	2	2	2	2	2	6	6	1	1	1	6	1	34		0	4.66667
F	21	6	2	6	6	6	6	6	6	6	6	2	2	6	7	73		8	3
M	19	2	2	4	6	4	4	2	6	6	6	6	6	6	6	66		2	3.66667
M	18	1	1	4	6	6	6	6	6	7	7	4	4	7	7	72		14
M	17	6	2	3	1	6	2	2	1	2	2	2	2	2	2	35	1		3.91667
F	13	7	7	7	7	2	7	6	7	7	7	7	7	7	7	92	1		3.08333
M	22	1	1	1	1	1	1	1	6	6	6	1	1	6	6	39		0	2.66667
M	19	7	6	6	6	7	6	6	7	7	6	6	6	6	2	84		2	5
M	20	2	1	2	2	1	1	1	1	1	1	2	1	1	1	18	0		4.08333
M	17	6	6	3	6	3	6	6	6	6	6	5	6	6	6	77			4.91667
F	14	1	3	1	3	7	1	3	7	7	7	1	7	7	4	59	4		4.5
F	12	2	6	6	6	6	2	2	6	6	6	2	2	6	6	64	4		3.66667
M	17	6	1	1	6	7	6	2	7	1	6	2	6	6	6	63	1		5
F	14	7	7	1	2	5	7	5	7	5	6	2	6	7	7	74	0		4.08333
M	12	3	3	5	5	5	4	7	5	1	7	3	5	5	5	63	0		2.5
M	14	5	6	3	3	2	5	3	5	2	6	2	6	3	6	57	6		4.25
F	10	6	2	3	5	6	5	3	2	2	7	7	2	2	2	54			3.75
F	14	1	7	3	7	1	4	1	7	5	7	4	2	6	4	59	4		3.66667
M	22	3	2	2	3	3	5	3	7	2	3	5	4	6	5	53		6
F	18	3	3	2	6	2	2	2	6	3	2	3	2	3	6	45		6	3.58333
F	23	1	1	5	1	1	1	1	1	1	1	1	1	1	1	18		12	5
M	11	6	7	6	7	2	7	7	7	6	6	6	6	6	7	86	0		4.91667
M	11	4	4	2	6	4	6	4	6	6	6	6	4	6	4	68	0		4.66667
M	21	2	4	2	1	1	1	1	7	6	6	1	4	6	6	48		0
M	20	2	2	2	6	2	6	2	6	6	6	6	2	6	6	60		0	5
M	19	7	4	4	7	1	4	4	7	4	4	4	4	7	7	68	5		3.83333
F	18	5	2	2	3	7	3	7	7	5	5	5	3	6	5	65		4	3.91667
F	13	2	2	2	6	6	6	2	2	2	2	6	2	6	2	48	1		3
F	12	6	6	2	6	3	7	7	7	3	3	7	4	7	6	74	2		2.5
F	17	6	4	6	6	2	6	2	6	6	6	2	2	6	6	66	7		3.33333
M	14	6	6	6	7	1	7	7	7	7	6	6	1	7	7	81	0		4.58333
M	13	4	3	1	6	6	7	5	6	6	6	6	2	6	6	70	2		4.33333
M	12	6	2	2	1	1	2	2	6	6	2	4	2	6	6	48	3		3.91667
M	15	7	7	7	1	7	7	1	7	7	6	1	7	7	6	78	0		5
F	12	7	1	1	7	7	7	7	7	7	1	1	1	7	7	68	3		5
M	16	2	2	2	2	6	3	5	7	2	6	6	2	6	2	53	5		3.16667
M	19	7	2	2	5	5	5	5	7	5	5	5	2	7	7	69	11		4.16667
F	13	6	6	6	7	2	6	6	6	6	6	6	6	7	7	83	0		4.91667
M	18	3	3	5	5	5	5	5	5	1	1	1	1	5	5	50		7	3.66667
F	12	3	5	5	6	6	3	3	6	6	7	6	7	6	6	75	2		3.75
M	17	3	3	5	1	3	3	3	6	3	1	3	3	7	2	46	3		2.08333
M	16	3	5	7	3	7	2	3	3	3	2	2	3	2	2	47	5		1.25
M	15	1	2	6	6	4	6	1	6	2	6	6	6	6	2	60	3
M	13	2	2	2	6	6	6	6	6	6	2	6	2	6	6	64	2		4.91667
F	11	6	6	6	6	2	6	1	6	6	6	6	6	6	6	75	11		5
F	14	6	2	2	6	1	6	7	7	7	7	6	2	7	7	73	1		5
M	20	4	4	4	2	2	4	4	3	3	3	2	2	1	4	42		4	4
M	19	2	2	2	7	7	7	7	7	7	2	7	2	7	2	68		0	5
M	16	7	7	5	7	3	7	3	3	3	7	7	3	1	2	65	2		3.25
M	12	6	1	2	6	6	6	7	5	6	6	6	6	6	6	75	11		4.25
F	10	3	2	3	3	7	5	3	3	2	5	6	7	3	3	55	8		2.41667
M	11	3	3	3	5	2	5	6	5	5	6	3	2	5	7	60	10		2.91667
M	21	6	6	5	7	5	7	6	6	6	6	6	5	6	6	83		5	3.58333
F	13	5	6	3	5	1	5	6	6	5	5	6	1	6	5	65	1		4.25
F	24	6	6	6	6	6	6	6	6	6	6	6	6	6	6	84		3	5
M	11	5	2	5	6	6	6	2	7	2	6	6	6	6	6	71	1		4.91667
F	19	3	5	2	5	2	2	3	3	3	3	2	2	1	3	39		5	2.91667
M	17	7	7	1	6	1	6	7	2	1	1	6	1	7	7	60	2		3.66667
M	14	3	2	5	2	1	3	3	3	3	5	5	3	3	5	46	9		2.91667
F	15	6	6	6	7	7	7	7	7	6	6	7	6	6	6	90	4		3.91667
M	15	4	4	4	4	4	4	4	1	1	1	1	1	1	1	35	4		5
F	14	6	2	1	7	3	5	1	5	5	2	7	2	1	6	53	10		4.41667
F	12	1	2	2	2	6	2	6	7	4	3	6	2	2	2	47	6		2.91667
M	16	4	4	4	3	2	4	4	6	6	6	6	2	6	2	59	3		4.16667
F	17	6	6	6	6	6	2	6	6	6	1	4	4	4	4	67	6		4.25
M	13	4	4	4	4	4	4	4	4	4	4	4	4	4	4	56	6		3
F	12	6	2	6	5	7	1	3	1	5	3	5	6	3	5	58	7		3
M	10	5	5	5	6	3	5	5	6	3	5	5	6	6	6	71			3.58333
F	19	2	6	2	6	6	6	2	6	2	2	2	2	6	6	56		3	5
M	17	6	6	2	2	2	2	2	6	6	6	2	2	2	6	52	3		3.33333
M	11	1	6	2	6	1	6	2	6	6	6	2	6	6	6	62	0		4.91667
M	21	6	5	3	3	6	6	3	7	6	6	3	3	4	6	67		4	3.66667
F	20	1	1	1	1	1	1	1	1	1	1	1	1	1	1	14		0	5
F	17	6	6	6	3	3	3	3	3	3	3	3	3	3	3	51	6		3.08333
F	17	1	2	2	2	2	2	2	1	1	1	2	2	1	2	23	0		4.83333
F	14	1	1	2	2	1	1	2	1	1	1	2	1	1	2	19	2		5
F	21	6	6	6	6	6	6	1	6	6	6	6	6	6	6	79		7	5
F	18	7	7	3	1	5	6	2	6	6	6	2	2	6	2	61		3	2.25
M	14	3	6	6	6	6	3	2	5	5	6	2	3	3	5	61	3
F	19	5	5	5	5	5	6	5	6	5	5	5	5	6	6	74		13	3.75
F	16	7	7	5	1	7	7	7	7	7	7	1	7	7	7	84	0		5
M	12	4	4	4	4	6	4	4	4	4	4	4	4	4	4	58	0
F	20	6	2	4	7	7	5	1	7	7	7	7	4	7	7	78		0	4.91667
F	14	4	4	1	5	2	2	2	5	3	3	3	2	3	3	42	4		4.66667
F	14	6	6	7	6	6	6	6	6	2	6	6	6	6	6	81	0		5
F	10	6	7	6	7	2	7	7	7	7	7	7	7	7	7	91	0		5
F	22	5	1	3	3	5	6	7	6	6	6	6	6	6	6	72		8	2.66667
F	18	3	1	3	1	5	5	1	2	5	3	5	2	1	3	40		0
F	16	5	1	4	3	5	7	7	7	7	5	5	1	7	7	71	1		4.5
M	23	6	6	5	6	6	6	6	6	6	6	3	6	6	6	80		7	3.91667
F	18	6	2	2	7	2	6	6	7	6	2	6	6	7	7	72		3	4.58333
F	12	4	7	6	4	3	3	6	5	4	4	6	5	6	4	67	9		2.66667
F	10	6	6	5	2	1	4	7	4	4	4	1	3	2	7	56	7		1.83333
F	21	2	6	2	6	6	6	6	6	6	6	6	6	6	6	76		11	4.66667
M	23	6	6	6	6	6	6	6	6	6	6	2	2	6	6	76		0	4.5
M	21	6	6	6	2	1	1	1	6	6	6	1	6	6	6	60		12	3.16667
F	12	3	4	4	6	4	4	4	2	2	2	2	4	2	2	45	2		3.16667
M	10	5	6	5	7	1	7	6	7	6	6	6	6	7	6	81	2		5
M	20	2	2	2	6	2	6	6	7	2	2	6	2	6	2	53		5	1.75
M	17	6	6	2	6	2	6	6	6	6	2	2	6	6	6	68	4		4.41667
M	15	7	7	7	7	2	7	7	7	7	7	1	1	7	7	81	0		5
M	12	1	1	1	6	5	1	1	1	1	1	1	1	1	1	23	5		5
M	11	6	7	7	7	2	6	6	7	6	7	7	7	7	2	84	7		5
F	15	1	1	1	1	1	1	1	7	7	1	1	1	7	7	38	2		4.25
M	13	2	4	2	4	2	4	4	6	6	4	6	4	6	6	60	2		3.83333
M	20	5	5	5	5	5	7	5	7	6	6	6	6	6	6	80		13	4.08333
M	17	6	6	5	6	5	6	6	6	5	6	5	6	6	6	80	3		4.91667
F	13	4	4	4	3	2	4	4	4	4	3	4	5	1	4	50	1		4.41667
F	13	6	2	2	2	2	6	1	6	6	6	2	2	6	2	51	6		5
M	16	5	7	3	7	5	7	5	7	7	5	7	3	7	7	82	0
F	12	5	5	5	5	3	6	6	5	5	7	6	6	7	4	75	2		4.75
F	19	7	7	7	7	7	7	1	7	2	2	2	7	7	7	77		1	4
M	21	7	6	6	6	6	6	7	7	7	6	6	6	6	7	89		1	4.41667
F	18	6	6	6	6	6	6	6	6	6	6	6	6	6	6	84		5	5
F	15	2	5	2	1	2	2	1	6	6	1	1	1	6	6	42	9		4.08333
F	13	3	3	3	3	3	3	3	3	5	3	3	3	3	3	44	10		2.25
F	17	7	6	1	7	1	7	6	6	6	2	2	6	7	7	71	0		2.66667
F	15	4	4	4	4	4	4	4	4	4	4	4	4	4	4	56	5		3.41667
F	13	2	4	2	2	2	2	2	1	2	1	2	2	2	1	27	1		4.75
F	10	6	6	6	7	3	7	7	7	6	7	7	7	7	7	90	0		4.66667
F	14	4	4	2	4	2	2	4	1	2	2	4	4	1	1	37	12		3.91667
M	12	5	5	6	3	3	5	5	5	6	1	5	1	1	1	52	9		3.58333
F	16	5	6	2	6	6	2	6	6	6	6	6	6	6	6	75	6		3.83333
F	16	2	1	1	1	1	1	1	1	1	1	1	1	1	1	15	0		5
F	15	7	6	6	7	6	7	2	7	6	7	7	6	7	7	88	0		5
F	11	3	2	2	5	3	1	5	3	3	4	5	1	5	3	45	5		3.58333
F	22	6	6	6	6	6	6	2	6	6	6	6	6	6	6	80		3	4.66667
F	21	2	7	7	3	2	7	3	4	4	3	4	3	3	3	55		13
F	20	7	3	3	3	4	3	2	1	7	6	2	7	2	6	56		18
M	18	7	3	3	7	6	6	7	7	6	6	2	2	7	7	76	2		4.66667
M	18	4	6	4	6	6	6	6	6	6	6	6	6	6	6	80		7	4.83333
F	15	3	1	2	6	6	2	3	5	1	2	5	3	1	3	43	12		3.5
F	12	2	5	2	5	5	5	6	3	1	7	3	3	4	7	58	1		3.25
F	19	7	7	7	7	7	7	7	7	7	7	7	7	7	7	98		6	4.66667
M	19	3	3	3	3	3	3	3	3	3	3	3	3	3	3	42		0	4.16667
F	16	2	6	1	6	6	6	6	6	5	2	2	6	6	6	66	4		4.16667
M	16	3	6	2	6	6	6	6	6	6	6	6	6	6	6	77	5		3.58333
M	11	2	6	6	5	6	5	5	6	6	6	3	5	6	6	73	10
M	15	6	6	6	6	6	6	6	6	6	6	6	6	6	6	84	3		3.91667
M	16	6	6	1	6	6	6	1	6	6	1	6	6	6	6	69	2		1.25
F	12	1	6	6	6	2	6	6	6	2	2	6	6	6	6	67	3		4.83333
M	10	1	1	1	1	1	1	1	1	1	1	1	1	1	1	14	9		2.91667
M	14	1	3	6	1	2	2	1	1	1	1	2	7	3	2	33	8
M	11	2	1	3	6	3	6	3	6	6	6	6	6	6	1	61	2		4.83333
M	18	6	6	1	1	5	1	2	2	6	6	2	2	2	2	44		2	4.83333
M	13	5	3	5	5	5	2	5	3	3	3	1	2	3	5	50	10
F	11	6	7	5	7	2	7	6	7	3	7	7	7	7	6	84	2		5
F	20	5	3	3	3	3	3	7	5	7	5	5	7	7	5	68		12	4.41667
M	19	7	1	1	1	1	1	1	7	7	7	7	7	7	7	62		0	5
M	16	1	1	1	1	1	1	1	7	7	7	1	1	7	7	44	0
M	16	5	2	1	6	6	3	3	6	6	2	2	6	6	6	60	2		3.08333
F	22	3	3	3	3	3	3	3	3	3	3	3	3	3	3	42		0	4.25
M	18	2	2	2	2	2	2	2	6	2	2	2	2	6	2	36		0
M	14	6	1	1	1	1	1	1	6	6	6	1	6	6	1	44	4		5
F	17	5	2	2	5	2	7	5	7	5	5	5	6	7	6	69	10		4.91667
F	14	5	3	7	2	6	1	5	5	6	3	5	2	3	7	60	3		2.66667
F	12	5	1	1	6	3	1	2	3	3	3	5	2	2	2	39	2		4.83333
M	20	3	1	2	5	2	5	3	3	1	3	5	2	1	2	38		5	3.66667
F	17	1	1	1	7	1	7	1	7	7	1	1	1	7	7	50	4		3.75
F	15	6	6	2	6	6	6	2	6	6	6	6	6	6	6	76	2		4.91667
F	17	6	6	5	6	5	6	2	6	6	5	2	2	6	6	69	0		5
M	14	6	7	4	7	7	7	7	7	7	7	2	7	7	7	89	2		4.66667
M	10	3	3	1	3	5	7	7	7	5	3	7	6	3	2	62
F	12	2	5	6	6	5	6	6	6	2	7	5	1	2	6	65	2		4.33333
F	11	6	6	3	1	6	6	6	5	2	4	7	6	5	6	69	2		4.33333
F	16	3	3	3	3	5	5	3	5	5	3	3	3	5	3	52	9		3
F	18	6	7	4	7	7	7	2	7	7	7	2	4	7	7	81		1	5
F	16	7	7	7	7	2	7	2	7	7	7	2	7	7	7	83	1		4.66667
F	17	7	7	7	7	6	7	7	7	7	7	7	7	7	7	97	0		5
M	15	5	1	1	3	5	1	5	7	5	5	5	5	6	7	61	0		4.25
F	21	6	6	4	6	5	7	6	7	6	6	6	6	6	6	83		0	4.58333
F	13	6	6	3	3	5	6	5	5	6	6	5	3	5	6	70	5		3.33333
F	20	1	1	1	1	1	1	1	1	1	1	1	1	1	1	14		10
M	18	1	6	1	7	1	4	1	7	7	7	1	1	7	7	58		0	5
M	11	6	5	3	2	2	2	4	4	4	4	1	2	2	2	43	5		2.83333
F	14	1	3	5	6	1	6	6	6	6	6	6	4	7	3	66	2		3.91667
F	16	5	7	4	7	7	6	4	7	7	4	4	4	7	7	80	1		4.75
F	17	6	5	7	6	6	6	6	6	6	6	2	6	7	6	81	0		4.83333
M	13	3	3	2	6	2	6	6	5	5	6	6	2	6	6	64	6		1.91667
F	14	2	2	2	7	5	3	7	7	7	5	5	1	7	7	67	4		4.41667
M	13	4	1	1	1	1	1	1	1	1	1	1	1	1	1	17	0		5
M	12	2	2	1	6	6	6	6	6	6	6	2	6	6	6	67	6		4.83333
M	10	5	5	2	6	6	6	6	6	6	6	6	6	6	5	77	1		4.58333
M	12	4	4	4	4	4	4	4	4	4	4	4	4	4	4	56			3
M	16	1	1	3	1	1	2	6	6	1	6	6	1	2	4	41	3
F	14	1	6	7	6	7	7	7	7	7	6	7	7	7	6	88	1		3.83333
M	10	6	5	6	6	6	6	6	6	6	6	2	6	6	6	79	2		4.58333
M	21	6	6	6	6	2	2	7	1	7	7	7	7	1	7	72		0	4.25
M	20	6	6	6	7	6	6	6	7	7	2	7	7	7	7	87		4	5
M	18	7	7	6	7	2	7	2	7	6	6	2	2	6	7	74		0	5
F	20	6	2	3	1	7	7	7	7	6	6	7	6	7	7	79		4	2.58333
M	21	1	5	6	1	1	3	7	3	1	4	2	5	5	6	50		4	2.66667
F	22	5	1	3	7	1	6	6	6	6	5	6	6	6	6	70		14	4.16667
M	19	6	2	3	5	3	7	3	7	7	6	3	6	7	7	72		3	4.58333
M	20	6	6	2	6	1	6	6	6	6	6	2	6	6	6	71		1	4.5
M	12	1	4	1	7	7	7	6	3	2	5	4	2	3	4	56
M	14	5	1	7	6	7	7	6	7	7	6	7	7	7	6	86	3		5
F	16	6	7	7	7	7	7	7	7	7	7	7	7	7	7	97	4		5
M	11	6	6	6	6	6	6	6	7	6	6	6	6	6	6	85			3.5
F	14	7	7	1	2	1	2	7	7	7	7	1	7	7	7	70	3		5
F	12	1	1	1	1	1	1	1	1	1	1	1	1	1	1	14	5		3.66667
F	18	4	2	2	2	2	6	3	6	7	6	2	5	3	3	53	3		4.16667
M	13	3	6	6	6	6	7	6	6	6	6	6	5	6	6	81	9		4.58333
F	13	2	2	2	2	2	6	6	6	6	2	2	1	2	2	43	4		5
F	16	6	2	2	2	2	6	6	6	2	6	6	6	6	5	63	1		4.83333
F	13	2	2	2	5	6	2	6	6	6	6	6	6	6	6	67	5		5
M	22	6	6	2	1	7	6	6	6	6	6	2	6	6	2	68		0	5
F	19	6	6	6	6	6	6	6	1	6	6	2	6	6	6	75		2	4.83333
M	17	3	5	3	2	7	1	5	3	1	1	1	6	6	6	50	8
M	14	2	1	1	2	1	1	1	6	1	6	6	6	6	6	46	10		4.66667
M	17	6	6	2	2	6	6	6	6	6	2	6	6	2	6	68	12		3.16667
F	22	5	3	6	6	6	6	5	6	5	5	5	5	5	5	73			3.41667
F	19	3	3	3	1	3	1	2	7	7	7	4	4	6	7	58		0	3.41667
M	12	2	2	7	2	2	4	4	2	4	4	4	6	4	4	51	5		3.66667
F	21	6	1	1	6	1	6	6	6	6	1	6	1	6	6	59		3	1.66667
M	13	7	2	2	6	6	2	2	6	6	7	7	7	7	7	74	1		3.25
M	17	1	3	3	6	5	3	3	3	3	3	3	3	3	3	45	8		3.16667
M	13	1	2	3	1	1	1	1	3	1	1	2	1	1	2	21	6		4.66667
M	12	4	4	4	3	2	5	5	6	1	1	2	4	1	4	46	3		3.25
M	15	7	7	4	7	7	7	7	7	7	7	7	7	7	7	95	2		4.75
M	15	1	1	2	1	1	2	2	1	1	1	1	1	1	1	17	0		5
F	14	7	5	5	7	3	7	5	7	5	5	5	5	7	7	80	1		4.66667
M	12	5	6	5	2	2	7	5	5	6	7	5	5	7	5	72	1		4.25
M	11	7	1	1	2	3	3	1	7	5	5	1	7	7	7	57			3.41667
M	12	6	6	2	2	6	2	2	6	6	6	2	6	7	7	66	2		4.75
F	10	1	4	4	7	1	7	4	6	7	6	4	4	6	7	68	3		4.75
M	22	6	2	2	2	2	6	2	6	6	6	2	6	6	6	60		0
F	13	7	7	6	7	7	7	6	7	7	6	6	6	7	6	92	1		4.5
F	15	5	6	6	1	2	6	6	2	1	6	6	6	6	6	65			4.83333
M	17	2	6	2	6	6	6	2	6	6	2	2	2	7	6	61	4		3.91667
M	15	7	6	2	2	7	1	2	7	2	2	2	2	7	4	53	7		3.91667
F	18	6	6	2	6	2	6	2	6	2	2	2	2	6	6	56		0	3.83333
M	17	7	1	1	7	1	1	1	7	7	1	3	1	7	7	52	1		4.75
F	14	6	5	4	6	6	6	6	6	6	6	6	6	6	6	81	2		2.33333
M	22	6	6	5	6	6	7	7	7	7	7	7	6	7	7	91		6	4.25
M	21	6	1	6	6	6	6	6	6	6	6	6	6	6	6	79		4	4.91667
F	23	6	7	6	6	6	6	7	7	7	7	7	7	7	7	93			5
M	20	6	3	6	6	6	6	6	6	6	6	6	6	6	6	81		2	3.66667
M	17	7	1	5	7	3	3	5	6	6	6	6	2	6	6	69	3		4.58333
M	21	1	1	6	1	6	1	7	7	7	7	7	7	7	7	72		0	5
M	17	7	3	3	7	5	7	7	7	7	7	7	7	7	7	88	5		3.75
F	22	6	6	1	6	6	6	6	6	6	6	6	6	6	6	79		2	4.58333
F	23	6	6	6	6	6	6	6	6	6	6	6	6	6	6	84		6	5
F	14	3	4	1	7	4	1	2	6	6	2	2	6	6	1	51			5
F	17	2	2	2	6	5	5	2	6	6	6	2	6	6	3	59	3		3.5
M	20	7	7	5	1	6	3	7	7	7	7	7	1	7	6	78		0	3.5
M	11	6	5	5	5	2	5	2	6	3	6	5	5	7	5	67			4.41667
F	14	2	2	2	2	2	2	2	2	2	2	2	2	2	2	28			2.5
F	13	4	4	4	4	4	4	4	4	4	4	4	4	4	4	56	1		3
F	20	4	6	4	6	6	6	7	6	6	6	6	6	6	6	81		2	5
M	22	7	7	7	7	7	7	7	7	7	7	7	7	7	7	98		2	5
F	14	3	5	2	2	2	2	2	1	2	2	2	2	2	1	30	0		4.41667
M	13	5	1	3	2	3	2	2	2	2	1	1	1	3	1	29	7
M	16	6	6	6	6	6	6	6	6	6	6	6	2	6	2	76			4.25
F	18	1	1	2	3	2	3	1	7	2	2	6	6	5	2	43		6	2.25
M	17	7	2	3	5	3	3	3	3	5	6	3	2	6	3	54	12
F	10	6	6	6	7	6	7	7	7	6	6	6	6	7	6	89	0		5
M	14	2	1	7	7	5	7	5	3	5	7	7	1	1	2	60	9
M	18	6	6	2	6	2	6	2	7	7	7	7	3	3	7	71
F	19	7	7	7	7	7	7	7	7	7	7	6	6	6	6	94		4	5
M	16	5	2	2	7	2	2	2	1	1	2	2	2	1	1	32	6		3.66667
M	14	4	4	4	4	4	4	4	4	4	4	4	4	4	4	56
M	19	1	6	6	6	6	6	6	6	6	6	6	6	6	6	79		0	5
F	20	6	6	6	6	6	6	6	2	6	2	2	6	6	2	68		0	5
M	18	7	7	7	7	7	7	7	6	6	1	6	6	6	6	86		0	3.5
M	18	1	1	1	1	1	1	1	6	6	1	6	1	6	6	39		0	4.5
F	16	6	7	7	7	7	7	7	7	7	7	7	7	7	7	97	2		5
F	17	2	6	6	6	6	6	6	6	6	2	2	2	2	2	60	3		5
M	16	4	4	4	6	4	6	4	6	2	4	4	4	4	4	60	0		3.58333
M	10	6	6	4	2	4	4	4	6	2	2	7	5	6	6	64	2		4.16667
M	19	7	7	3	7	3	7	7	7	7	7	7	1	7	7	84		6	3
M	16	1	6	7	2	5	1	4	4	1	4	1	3	1	4	44	8		3.33333
M	11	6	6	6	6	6	6	6	6	6	6	6	6	6	6	84	0		4.75
F	17	6	3	2	6	6	6	6	6	7	5	7	5	7	7	79	4		3.33333
M	15	5	2	2	1	5	5	5	7	5	1	1	7	7	1	54	0		4.91667
M	14	6	6	1	6	1	6	6	6	6	6	1	1	7	1	60	0		4.66667
M	18	6	3	6	2	5	6	5	6	6	6	2	4	6	5	68		4	4.41667
F	13	6	2	3	7	3	6	2	6	6	1	7	5	7	7	68	9
M	20	7	7	2	7	4	7	6	7	6	6	1	6	7	6	79		1	5
M	15	1	5	3	1	3	3	3	6	6	6	3	3	7	7	57	0		3.75
M	10	1	1	1	1	1	1	2	2	3	2	3	3	3	2	26	12		4.25
F	18	6	6	6	6	6	6	6	6	6	6	6	6	6	6	84			5
F	16	5	6	2	6	1	6	1	4	3	2	3	6	2	6	53	10		2.66667
M	14	7	1	1	2	3	7	7	7	6	1	2	6	6	3	59	11
F	10	7	7	7	3	2	7	7	6	6	7	6	6	6	7	84	2		5
M	12	2	3	7	5	1	5	7	5	3	5	3	3	1	6	56	12		2.91667
F	12	2	2	2	6	6	2	2	7	7	7	1	6	6	6	62	4		4.66667
F	14	5	5	6	6	5	6	5	7	6	7	6	6	6	6	82	5		3.5
F	17	1	7	7	1	5	1	1	1	5	1	1	1	1	5	38			2.41667
M	20	6	6	6	6	6	6	6	6	6	6	1	7	7	1	76		5	5
M	17	1	1	1	1	1	1	1	1	1	1	1	1	1	1	14	2		5
M	16	6	6	6	2	2	7	6	6	2	2	2	2	7	1	57	2		5
M	14	6	6	5	6	6	7	6	6	6	6	6	7	6	6	85	5		4.83333
F	18	7	3	1	7	7	7	1	7	7	7	7	7	7	7	82		6	4.66667
F	14	7	7	6	7	6	7	7	7	7	7	1	7	7	7	90	0		5
F	15	4	1	1	7	6	3	3	3	3	6	5	3	6	3	54	1		1.66667
F	20	6	1	4	7	6	5	6	6	3	2	6	6	7	5	70		11	4.58333
F	11	5	6	7	2	7	7	7	7	7	2	7	7	7	7	85	2		4.75
F	16	2	2	2	6	6	2	6	6	6	6	6	6	6	6	68	7		4.83333
F	18	6	6	2	6	6	6	6	6	6	6	6	6	6	6	80	0		4.91667
F	16	7	6	2	6	6	6	6	6	6	6	1	1	6	7	72	1		5
M	11	2	2	1	2	1	1	1	6	5	6	2	6	7	7	49	6
M	10	5	1	1	6	6	6	7	7	6	6	7	6	7	7	78	1		5
M	10	6	6	6	7	3	5	2	7	7	6	5	6	7	2	75	0		4.58333
M	10	7	6	1	6	7	7	7	7	7	1	1	1	1	7	66	2		5
M	12	1	1	4	7	7	7	4	7	7	7	4	4	7	7	74	0		4.66667
M	11	4	5	2	6	1	6	6	6	6	6	2	6	6	6	68	0		4.66667
F	11	6	2	6	2	2	6	6	6	2	6	2	5	6	6	63	2		5
M	14	7	7	7	7	7	7	7	7	7	7	7	7	7	7	98	0		5
M	12	7	7	7	7	7	7	7	5	7	7	7	7	7	7	96	0		5
M	13	1	6	2	7	7	7	7	7	7	5	1	5	7	1	70	3		3.33333
M	20	6	4	4	7	7	4	7	7	7	7	4	7	7	7	85		14	4.83333
F	21	3	6	5	3	5	6	5	6	6	5	5	5	5	5	70		7	3.25
F	20	3	3	2	1	1	1	1	1	1	1	3	1	1	1	21		7	4.41667
M	13	5	2	2	3	5	5	3	3	6	3	3	3	2	5	50	5		3.5
F	22	2	2	2	2	2	2	2	2	2	2	2	2	2	2	28		3
F	19	6	5	2	6	6	6	6	6	6	6	6	6	6	6	79		0	4.25
M	10	5	7	2	2	2	5	2	5	5	2	1	5	6	5	54	0		4.66667
M	19	7	6	6	7	7	7	2	7	6	6	1	6	7	7	82		3	5
M	11	6	6	6	6	6	6	6	6	6	6	6	6	6	6	84	0		5
M	13	5	3	5	3	3	7	5	6	5	1	2	1	1	1	48	0		4.83333
M	14	1	7	7	7	7	1	7	7	7	1	7	7	7	7	80	1		5
M	13	1	1	1	1	6	6	6	6	6	6	6	6	6	6	64	0		4.41667
M	14	7	7	1	7	1	7	7	7	7	7	1	7	7	7	80	4		3.33333
M	12	6	6	6	6	6	6	6	6	6	6	6	6	6	6	84	0		4.41667
M	12	2	2	2	2	2	2	2	6	6	6	2	2	6	6	48	0		4
